# Supplementary material for: Pre-retirement Employees Experience Lasting Improvements in Resilience and Well-Being After Mindfulness-Based Stress Reduction
Source: Front Psychol. 2021 Jul 15;12:699088. doi: 10.3389/fpsyg.2021.699088 (PMC8321239; doi:10.3389/fpsyg.2021.699088)
Supplement: Supplementary file 5 [file Data_Sheet_1.xlsx]

## Sheet: Sheet1
	DOM	TOM	Self	Planning	Sleepiness	Comfort	Somatic Awareness	Visual Thought	Verbal Thought	Health Concern	Compassion	External Awareness	Negative Thought
T0
X(MBSR)-X(Con) (p) t(df) 95%CI	2.66-2.88 (0.181) -1.34(150) [-0.58, 0.11]	2.85-2.56 (0.168) 1.38(175) [-0.12, 0.68]	3.10-3.10 (0.989) -0.01(166) [-0.35, 0.35]	2.88-3.08 (0.316) -1.01(167) [-0.61, 0.19]	2.19-2.28 (0.639) -0.47(186) [-0.52, 0.32]	3.33-3.67 (0.04) -2.07(160) [-0.65, -0.02]	3.20-3.06 (0.445) 0.77(135) [-0.22, 0.5]	2.90-3.04 (0.464) -0.73(139) [-0.54, 0.25]	3.22-2.94 (0.176) 1.36(147) [-0.11, 0.64]	1.98-1.83 (0.408) 0.83(151) [-0.19, 0.47]	2.26-2.11 (0.374) 0.89(171) [-0.17, 0.45]	2.94-3.06 (0.466) -0.73(168) [-0.47, 0.21]	1.93-1.72 (0.245) 1.17(155) [-0.14, 0.56]
Beta0 (p) t(df) 95%CI	2.89 (<.001) 22.97(151) [2.65, 3.14]	2.56 (<.001) 17.49(175) [2.28, 2.85]	3.10 (<.001) 24.18(165) [2.85, 3.35]	3.09 (<.001) 20.72(168) [2.8, 3.38]	2.29 (<.001) 14.75(187) [1.99, 2.59]	3.67 (<.001) 31.76(160) [3.44, 3.89]	3.06 (<.001) 23.5(134) [2.81, 3.31]	3.05 (<.001) 21.06(140) [2.76, 3.33]	2.94 (<.001) 21.71(146) [2.68, 3.21]	1.84 (<.001) 15.37(153) [1.61, 2.08]	2.11 (<.001) 18.61(171) [1.89, 2.33]	3.07 (<.001) 24.41(170) [2.82, 3.31]	1.72 (<.001) 13.36(155) [1.47, 1.97]
Beta1 (p) t(df) 95%CI	-0.24 (0.181) -1.34(151) [-0.58, 0.11]	0.28 (0.168) 1.38(175) [-0.12, 0.68]	0 (0.989) -0.01(165) [-0.35, 0.35]	-0.21 (0.316) -1.01(168) [-0.61, 0.19]	-0.1 (0.639) -0.47(187) [-0.52, 0.32]	-0.33 (0.04) -2.07(160) [-0.65, -0.02]	0.14 (0.445) 0.77(134) [-0.22, 0.5]	-0.15 (0.464) -0.73(140) [-0.54, 0.25]	0.26 (0.176) 1.36(146) [-0.11, 0.64]	0.14 (0.408) 0.83(153) [-0.19, 0.47]	0.14 (0.374) 0.89(171) [-0.17, 0.45]	-0.13 (0.466) -0.73(170) [-0.47, 0.21]	0.21 (0.245) 1.17(155) [-0.14, 0.56]
T2
X(MBSR)-X(Con) (p) t(df) [95%CI]	2.77-3.02 (0.252) -1.15(155) [-0.56, 0.14]	2.77-2.98 (0.329) -0.98(178) [-0.62, 0.2]	2.94-3.12 (0.439) -0.77(170) [-0.5, 0.22]	3.16-3.06 (0.530) 0.63(170) [-0.28, 0.55]	2.22-2.26 (0.861) -0.17(188) [-0.47, 0.39]	3.78-3.49 (0.063) 1.87(167) [-0.01, 0.64]	3.29-3.13 (0.291) 1.06(143) [-0.17, 0.57]	3.14-3.11 (0.697) 0.39(144) [-0.32, 0.48]	3.18-3.18 (0.818) 0.23(151) [-0.34, 0.43]	1.82-1.82 (0.928) 0.09(156) [-0.32, 0.35]	2.34-2.48 (0.472) -0.72(177) [-0.44, 0.2]	2.90-3.07 (0.281) -1.08(171) [-0.54, 0.15]	1.87-1.94 (0.667) -0.43(159) [-0.44, 0.28]
Beta2 (p) t(df) 95%CI	0.09 (0.519) 0.65(128) [-0.18, 0.35]	0.42 (0.02) 2.36(133) [0.07, 0.76]	0 (0.982) 0.02(126) [-0.29, 0.3]	-0.05 (0.775) -0.29(131) [-0.39, 0.29]	-0.02 (0.901) -0.13(130) [-0.4, 0.36]	-0.17 (0.193) -1.31(129) [-0.43, 0.08]	0.02 (0.898) 0.13(125) [-0.24, 0.28]	0.01 (0.937) 0.08(129) [-0.28, 0.3]	0.18 (0.223) 1.22(126) [-0.11, 0.47]	-0.03 (0.841) -0.2(128) [-0.28, 0.23]	0.35 (0.011) 2.59(130) [0.09, 0.62]	0.01 (0.926) 0.09(131) [-0.27, 0.3]	0.25 (0.083) 1.75(130) [-0.03, 0.53]
Beta3 (p) t(df) 95%CI	0.03 (0.875) 0.16(128) [-0.34, 0.40]	-0.49 (0.049) -1.98(133) [-0.97, -0.01]	-0.14 (0.508) -0.66(126) [-0.55, 0.27]	0.34 (0.16) 1.41(131) [-0.13, 0.81]	0.06 (0.821) 0.23(130) [-0.48, 0.6]	0.65 (0.001) 3.48(129) [0.28, 1.01]	0.06 (0.749) 0.32(125) [-0.3, 0.42]	0.23 (0.268) 1.11(129) [-0.17, 0.63]	-0.22 (0.298) -1.05(126) [-0.62, 0.19]	-0.12 (0.503) -0.67(128) [-0.48, 0.23]	-0.26 (0.176) -1.36(130) [-0.64, 0.11]	-0.06 (0.752) -0.32(131) [-0.46, 0.33]	-0.29 (0.147) -1.46(130) [-0.68, 0.1]
T12
X(MBSR)-X(Con) (p) t(df) 95%CI	2.73-2.93 (0.329) -0.98(176) [-0.57, 0.19]	2.61-3.21 (0.024) -2.28(193) [-0.99, -0.08]	2.96-3.17 (0.600) -0.53(186) [-0.51, 0.29]	3.40-3.07 (0.102) 1.65(187) [-0.07, 0.85]	2.00-2.46 (0.046) -2.01(196) [-0.98, -0.02]	3.53-3.65 (0.630) -0.48(181) [-0.44, 0.27]	3.24-3.19 (0.401) 0.84(163) [-0.22, 0.57]	3.13-3.27 (0.952) 0.06(166) [-0.42, 0.45]	3.2-3.27 (0.861) -0.17(169) [-0.45, 0.37]	1.84-1.82 (0.876) 0.16(175) [-0.34, 0.39]	2.05-2.55 (0.017) -2.41(190) [-0.79, -0.08]	2.85-3.08 (0.362) -0.91(186) [-0.56, 0.2]	1.75-1.87 (0.597) -0.53(177) [-0.5, 0.28]
Beta2 (p) t(df) 95%CI	0.01 (0.943) 0.07(130) [-0.26, 0.28]	0.64 (0.001) 3.55(135) [0.29, 1.00]	0.01 (0.949) 0.06(128) [-0.29, 0.31]	-0.04 (0.807) -0.24(131) [-0.39, 0.3]	0.21 (0.302) 1.04(134) [-0.19, 0.6]	-0.03 (0.84) -0.2(130) [-0.29, 0.23]	0.11 (0.407) 0.83(126) [-0.15, 0.37]	0.15 (0.326) 0.99(130) [-0.14, 0.44]	0.29 (0.057) 1.92(126) [0, 0.58]	-0.01 (0.928) -0.09(130) [-0.27, 0.25]	0.42 (0.003) 3.03(131) [0.15, 0.69]	0.01 (0.933) 0.08(131) [-0.28, 0.3]	0.14 (0.324) 0.99(131) [-0.14, 0.42]
Beta3 (p) t(df) 95%CI	0.04 (0.83) 0.21(133) [-0.36, 0.44]	-0.82 (0.003) -3.05(140) [-1.34, -0.30]	-0.1 (0.647) -0.46(133) [-0.55, 0.34]	0.6 (0.025) 2.27(136) [0.08, 1.11]	-0.4 (0.185) -1.33(139) [-0.98, 0.18]	0.25 (0.218) 1.24(134) [-0.14, 0.63]	0.03 (0.88) 0.15(129) [-0.36, 0.42]	0.16 (0.469) 0.73(132) [-0.28, 0.6]	-0.3 (0.18) -1.35(129) [-0.73, 0.13]	-0.11 (0.58) -0.55(132) [-0.5, 0.28]	-0.58 (0.006) -2.81(136) [-0.99, -0.18]	-0.05 (0.813) -0.24(136) [-0.48, 0.37]	-0.32 (0.142) -1.48(134) [-0.74, 0.1]
T12-T4
X(MBSR, T12)-X(MBSR, T4)	2.93-3.02	3.21-2.98	3.17-3.12	3.07-3.06	2.46-2.26	3.65-3.49	3.19-3.13	3.27-3.11	3.27-3.18	1.82-1.82	2.55-2.48	3.08-3.07	1.87-1.94
X(Con, T12)-X(Con, T4)	2.73-2.77	2.61-2.77	2.96-2.94	3.4-3.16	2.00-2.22	3.53-3.78	3.24-3.29	3.13-3.14	3.20-3.18	1.84-1.82	2.05-2.34	2.85-2.90	1.75-1.87
delta(MBSR) (p) t(df) 95%CI	-0.08 (0.581) -0.55(129) [-0.35, 0.19]	0.23 (0.217) 1.24(135) [-0.13, 0.58]	0.01 (0.967) 0.04(128) [-0.3, 0.31]	0.01 (0.972) 0.03(132) [-0.34, 0.35]	0.23 (0.248) 1.16(132) [-0.16, 0.63]	0.15 (0.287) 1.07(130) [-0.12, 0.41]	0.09 (0.493) 0.69(125) [-0.17, 0.36]	0.14 (0.368) 0.9(127) [-0.16, 0.43]	0.1 (0.499) 0.68(125) [-0.19, 0.4]	0.01 (0.916) 0.11(127) [-0.25, 0.28]	0.07 (0.631) 0.48(132) [-0.21, 0.35]	0 (0.995) -0.01(131) [-0.29, 0.29]	-0.11 (0.468) -0.73(129) [-0.39, 0.18]
delta(Con) (p) t(df) [95%CI]	-0.06 (0.684) -0.41(135) [-0.36, 0.24]	-0.1 (0.613) -0.51(142) [-0.49, 0.29]	0.04 (0.805) 0.25(136) [-0.29, 0.38]	0.26 (0.184) 1.33(138) [-0.12, 0.64]	-0.23 (0.315) -1.01(141) [-0.66, 0.21]	-0.25 (0.092) -1.7(138) [-0.55, 0.04]	0.07 (0.665) 0.43(130) [-0.23, 0.36]	0.07 (0.672) 0.42(132) [-0.25, 0.39]	0.02 (0.897) 0.13(130) [-0.3, 0.34]	0.03 (0.851) 0.19(134) [-0.26, 0.32]	-0.25 (0.108) -1.62(139) [-0.55, 0.05]	0.01 (0.944) 0.07(138) [-0.31, 0.33]	-0.13 (0.399) -0.85(134) [-0.44, 0.17]
X(MBSR), X(Con)	Sampling means MBSR: MBSR-intervention Con: Control
95%CI	95% confidence interval
t	t-value
df	degrees of freedom
p	p-value
delta(MBSR)	M(MBSR, T12)-M(MBSR, T4)
delta(Con)	M(Con, T12)-M(Con, T4)
M(MBSR), M(Con)	LMM-estmated means MBSR: MBSR-intervention Con: Control
Beta0 = M(Con, T0)	Intercept = mean score of the Control group at T0
Beta1 = M(MBSR, T0)-M(MBSR, T0)	Shift of the intercept for the MBSR-intervention group at T0
Beta2 = M(Con, j)-M(Con, T0)	Slope for the Control group at j = T4 or T12
Beta3 = M(MBSR, j)-M(MBSR, T0)- M(Con, j)-M(Con, T0)	Shift of the slope for the MBSR-intervention group at j = T4 or T12
